# Supplementary material for: A Bayesian model for assessing organic matter supply in complex marine food webs using amino acid stable isotope analysis
Source: PeerJ. 2025 Nov 19;13:e20220. doi: 10.7717/peerj.20220 (PMC12640130; doi:10.7717/peerj.20220)
Supplement: Supplemental Information 7 — These are also available at GitHub (https://github.com/CH-Shea/Organic-Matter-Supply-Model). [file peerj-13-20220-s007.zip]

Archive with 6 entries (5 files):
- Supplemental Files/
- Supplemental Files/S3_Source_Separation_ALOHA.html
- Supplemental Files/S4_D15N_Regression_Analysis.html
- Supplemental Files/S5_OMSM_ALOHA_sim-zoops.html
- Supplemental Files/S6_OMSM_ALOHA_sim-zoops_frac-Phe.html
- Supplemental Files/S7_OMSM_ALOHA_sim-zoops_no-Thr.html
